# Supplementary material for: Dynamic interaction of BRCA2 with telomeric G-quadruplexes underlies telomere replication homeostasis
Source: Nat Commun. 2022 Jun 13;13:3396. doi: 10.1038/s41467-022-31156-z (PMC9192595; doi:10.1038/s41467-022-31156-z)
Supplement: Supplementary file 4 — Source Data [file 41467_2022_31156_MOESM4_ESM.xlsx]

## Sheet: Figure 1a
Figure 1a

## Sheet: Figure 1b
Figure 1b

## Sheet: Figure 1c&e
Figure 1c&e
		<Figure 1c						Figure 1e>

## Sheet: Figure 1d
Figure 1d

## Sheet: Figure 1f
Figure 1f

## Sheet: Figure 2a
Figure 2a
EMSA
measured binding intensity
	BRCA2 (nM)	TelG5			TelG5TTT				TelG5T2G4
	0	0	0	0	0	0	0	0	0	0	0
	5	0.00107674	0.00180684	0.000277822	0.00527544	0.00508578	-0.00141902		0.00345343	0.00319723	0.0027489
	10	0.00202356	0.00224689	0.00200228	0.0146424	0.0152504	0.0124819		0.0168	0.0079369	0.0055671
	20	0.00166545	0.00379628	0.00369031	0.0377734	0.0245777	0.0138557	0.0276089	0.0100721	0.00824102	0.0044279
	50	0.00811357	0.0108254	0.00983808	0.0981422	0.0732391	0.0638843	0.075108	0.0272314	0.022316	0.0138697
	100	0.0275344	0.0262288	0.0389484	0.208752	0.260817	0.18036	0.168974	0.0640021	0.0517496	0.040542
	200	0.0485607	0.0526609	0.0415688	0.361408	0.385412		0.328362	0.0954243	0.100156	0.0574608
	500	0.099174	0.0981754	0.148495	0.56383	0.613198	0.461148	0.499685	0.191824	0.134654	0.107306
	1000	0.159053	0.162733	0.193207	0.621888	0.674264	0.612335	0.609799	0.219666	0.252678	0.198822

## Sheet: Figure 2b
Figure 2b
EMSA
Binding intensity (Figure2b & Figure 3f & Supple Fig. 11d)
	BRCA2 Binding intensity									POT1 binding intensity
		TelG5GAG	TelG5	TelG5TTT	TelG5T2G4	TelG5TAA	TelG5TT			TelG5GAG	TelG5	TelG5TTT	TelG5T2G4
		0.103881	1	9.9417	3.23917	0.306525	19.7929			0.0131807	1	0.0782209	0.0107875
		0.0445362	1	5.11856	1.25775	0.0996423	6.82598			0.0116983	1	0.0245451	0.0107467
		0.0377129	1	5.5827	1.4352	0.128963	7.32909			0.0705972	1	0.205322	0.138282
		0.146158	1	11.8995	3.53085	0.166446	21.9391			0.109751	1	0.237067	0.16414
		0.0883059	1	3.93796	2.95773	0.150299	10.4049		avg.	0.0513068	1	0.136289	0.0809891
			1	13.6365	5.44818	0.795164			s.e.m.	0.0238228	0	0.0179061	0.0182843
			1	11.035	5.21208	0.516557
			1	11.5562	4.77537	0.795981
	avg.	0.0841188	1	9.08852	3.48204	0.369947	13.2584
	s.e.m.	0.0199715	0	1.29403	0.567021	0.104251	3.18377

## Sheet: Figure 2d
Figure 2d & Supplementary Figure 3, 7a, 11a(right) Circular Dichroism data
	TelG5				TelG5GAG				TelG5TAA				TelG5TTT				TelG5TT				TelG5T2G4
(mm)	-	K10mM	K100mM		-	K10mM	K100mM		-	K10mM	K100mM		-	K10mM	K100mM		-	K10mM	K100mM		-	K10mM	K100mM
220	1.88137	2.399	2.13151		2.94355	2.04272	2.4909		5.63531	4.77347	4.74904		0.499576	0.828752	0.292996		0.233854	-0.332339	0.216804		-0.428777	0.655252	0.123393
221	1.69739	2.25554	1.94816		2.79015	1.94269	2.28739		5.22432	4.38584	4.32214		0.383812	0.73198	0.16232		0.163826	-0.423096	0.185789		-0.438255	0.549661	0.00509989
222	1.484	2.0305	1.70102		2.61798	1.7926	2.04475		4.70787	3.89007	3.77586		0.231325	0.628482	0.00674825		0.101696	-0.552807	0.138224		-0.451765	0.427172	-0.146186
223	1.24103	1.72557	1.36658		2.37357	1.59041	1.74333		4.10309	3.25545	3.15991		0.0446533	0.461198	-0.150867		0.0552722	-0.700951	0.0619063		-0.527659	0.278571	-0.318742
224	1.04592	1.40224	1.046		2.09192	1.37367	1.48523		3.53447	2.64081	2.58691		-0.1301	0.258533	-0.315737		-0.024174	-0.850856	-0.0265481		-0.625574	0.130184	-0.453459
225	0.858147	1.09268	0.699037		1.78187	1.15881	1.19103		3.02635	2.08188	2.06514		-0.324562	0.0476793	-0.467952		-0.178396	-1.03597	-0.129453		-0.798789	-0.0134123	-0.541741
226	0.664269	0.818845	0.401009		1.4836	0.924874	0.906539		2.54643	1.59264	1.6174		-0.455846	-0.172562	-0.657066		-0.386289	-1.22943	-0.317462		-0.917941	-0.123455	-0.653025
227	0.451989	0.614305	0.142867		1.22463	0.732478	0.644639		2.11682	1.1814	1.19937		-0.551882	-0.396743	-0.821847		-0.607763	-1.40741	-0.571577		-1.00705	-0.225634	-0.757553
228	0.268257	0.464978	-0.0279832		1.07453	0.583656	0.434527		1.69914	0.894375	0.860282		-0.634014	-0.563012	-1.00299		-0.812805	-1.56791	-0.857844		-1.00977	-0.289072	-0.844373
229	0.0419242	0.306938	-0.195783		0.996092	0.480784	0.250279		1.29195	0.692474	0.547945		-0.770344	-0.673667	-1.16722		-0.953032	-1.70247	-1.14599		-0.957418	-0.354082	-0.92757
230	-0.151939	0.14895	-0.297516		0.971951	0.396966	0.142587		0.953011	0.551054	0.376307		-0.881644	-0.744246	-1.30461		-1.00664	-1.81199	-1.42169		-0.869572	-0.374674	-0.954675
231	-0.355622	-0.0170203	-0.425896		0.937816	0.336878	0.0785354		0.65451	0.417622	0.233283		-1.00957	-0.77226	-1.38399		-1.01643	-1.91932	-1.70316		-0.791629	-0.396931	-0.978082
232	-0.519928	-0.160276	-0.522741		0.849418	0.237557	0.027099		0.390838	0.299867	0.152121		-1.0712	-0.781225	-1.47069		-0.995535	-2.06208	-1.96773		-0.740999	-0.411421	-0.953571
233	-0.697512	-0.254427	-0.623327		0.658651	0.0936873	-0.0280013		0.148949	0.157962	0.052193		-1.09304	-0.796176	-1.51831		-0.99856	-2.28204	-2.22116		-0.743707	-0.424005	-0.926402
234	-0.779983	-0.246182	-0.679998		0.482964	-0.0498362	-0.0787465		-0.0617635	0.0375207	0.024656		-1.00833	-0.801395	-1.55476		-0.983016	-2.58342	-2.49186		-0.749268	-0.396366	-0.867922
235	-0.903759	-0.227715	-0.744853		0.253084	-0.219174	-0.171738		-0.309847	-0.108413	-0.043729		-0.956003	-0.835581	-1.61451		-1.0136	-2.97111	-2.81407		-0.77198	-0.439873	-0.916858
236	-0.968028	-0.191659	-0.750994		0.0820361	-0.387568	-0.280745		-0.557059	-0.203352	-0.0480426		-0.880925	-0.84549	-1.66245		-1.0092	-3.35475	-3.14335		-0.805894	-0.485127	-0.969272
237	-1.12376	-0.208704	-0.793288		-0.101166	-0.588414	-0.427798		-0.870682	-0.284399	-0.0325185		-0.923136	-0.870887	-1.76376		-1.04693	-3.72085	-3.51286		-0.830217	-0.600429	-1.08068
238	-1.3005	-0.267	-0.807453		-0.2578	-0.792963	-0.558938		-1.19883	-0.34302	-0.0439644		-1.01935	-0.900225	-1.91035		-1.10006	-4.02632	-3.91419		-0.879864	-0.783347	-1.23701
239	-1.39506	-0.303106	-0.717662		-0.390687	-0.963458	-0.632599		-1.44066	-0.341343	-0.0422544		-1.10773	-0.906739	-2.0215		-1.14137	-4.1974	-4.26825		-0.920821	-0.969915	-1.35598
240	-1.3394	-0.236494	-0.502058		-0.429356	-1.03621	-0.623609		-1.61578	-0.283173	-0.0083077		-1.11715	-0.882401	-2.04777		-1.12066	-4.25869	-4.51897		-0.911841	-1.04827	-1.3848
241	-1.1974	-0.106084	-0.198353		-0.476271	-1.07909	-0.617308		-1.66858	-0.199227	0.0315415		-1.05778	-0.845464	-2.00605		-1.06926	-4.26167	-4.61246		-0.844969	-1.00981	-1.31606
242	-0.96809	0.0967432	0.159404		-0.436334	-1.04657	-0.604638		-1.60038	-0.100464	0.0615161		-0.921314	-0.783296	-1.87712		-0.97149	-4.24421	-4.55066		-0.709208	-0.848895	-1.17743
243	-0.679366	0.333228	0.459618		-0.404863	-0.933655	-0.631994		-1.4463	0.0328151	0.105603		-0.715467	-0.706149	-1.69069		-0.812317	-4.1525	-4.34947		-0.512749	-0.620274	-1.00602
244	-0.420261	0.534396	0.652243		-0.366852	-0.813079	-0.6789		-1.27783	0.155745	0.133103		-0.522578	-0.595636	-1.4869		-0.63598	-4.03771	-4.02002		-0.272381	-0.414012	-0.892077
245	-0.246006	0.655001	0.755639		-0.383049	-0.714805	-0.792962		-1.11501	0.273325	0.153259		-0.339395	-0.453446	-1.31919		-0.456123	-3.80998	-3.57623		-0.0772966	-0.212641	-0.789128
246	-0.121366	0.745584	0.816436		-0.379588	-0.658128	-0.861239		-0.94524	0.402325	0.174359		-0.186581	-0.317649	-1.16693		-0.25535	-3.43731	-3.05868		0.0864976	-0.0581626	-0.689026
247	0.0482371	0.840356	0.94541		-0.378367	-0.593052	-0.919692		-0.72066	0.583559	0.244617		-0.0158744	-0.164079	-0.949414		-0.0378345	-2.83353	-2.4104		0.198576	0.121361	-0.533614
248	0.276633	0.966814	1.1559		-0.307691	-0.544106	-0.932889		-0.390495	0.754259	0.361751		0.16049	-0.0142251	-0.639838		0.201984	-2.07134	-1.63051		0.338313	0.349582	-0.310204
249	0.528396	1.1099	1.38328		-0.272819	-0.474141	-0.948363		0.0526174	0.879357	0.520438		0.343499	0.143865	-0.20239		0.463547	-1.18374	-0.725081		0.476464	0.637379	-0.0166119
250	0.82575	1.2388	1.59504		-0.237145	-0.420007	-0.904167		0.625433	0.977109	0.694953		0.511965	0.338234	0.284218		0.761691	-0.192056	0.297739		0.621475	0.922028	0.313451
251	1.10545	1.29202	1.74365		-0.251102	-0.384235	-0.890559		1.16481	1.00994	0.828318		0.635772	0.565017	0.739094		0.955155	0.821049	1.37712		0.719337	1.15813	0.61242
252	1.34958	1.28066	1.81272		-0.329128	-0.367848	-0.844232		1.64783	1.0071	0.923722		0.723643	0.780843	1.12065		1.0785	1.85261	2.53679		0.810431	1.30889	0.881239
253	1.54537	1.24023	1.82989		-0.456422	-0.420735	-0.813004		2.01324	0.979882	0.937044		0.745838	1.0284	1.43379		1.03224	2.88171	3.73514		0.833297	1.41998	1.14691
254	1.66531	1.15181	1.81543		-0.5738	-0.536448	-0.806976		2.22645	0.955	0.880517		0.705064	1.27673	1.70674		0.922753	3.9519	4.89594		0.798765	1.50091	1.3859
255	1.77029	1.10429	1.79779		-0.633472	-0.653072	-0.773445		2.32437	0.899396	0.78132		0.660424	1.5171	2.00538		0.765137	5.01807	5.99837		0.715129	1.58063	1.61418
256	1.88798	1.12037	1.78626		-0.622349	-0.705488	-0.70823		2.43118	0.844488	0.74362		0.64467	1.78073	2.36057		0.668233	6.11796	7.08417		0.663853	1.72269	1.84531
257	1.94612	1.16795	1.76904		-0.572693	-0.736578	-0.598407		2.49108	0.694702	0.701768		0.60099	2.0325	2.71681		0.569639	7.15491	8.06374		0.601345	1.85472	2.07134
258	1.92797	1.22435	1.79595		-0.455639	-0.678382	-0.477932		2.56743	0.554015	0.732649		0.546214	2.3071	3.08261		0.52031	8.14457	8.9897		0.567282	2.0257	2.29949
259	1.82204	1.25221	1.83309		-0.307394	-0.595984	-0.363071		2.55518	0.417929	0.768469		0.450576	2.49396	3.38242		0.403373	8.97889	9.82016		0.479997	2.14203	2.49234
260	1.65223	1.26586	1.9293		-0.123179	-0.486328	-0.289675		2.51344	0.32247	0.821058		0.306482	2.65888	3.61962		0.24019	9.69975	10.5451		0.399975	2.19181	2.6234
261	1.47963	1.26569	2.03403		0.0464376	-0.369147	-0.177079		2.37063	0.223341	0.857127		0.157729	2.78247	3.7985		0.058446	10.2249	11.0999		0.292022	2.17004	2.6968
262	1.3514	1.24643	2.18101		0.220764	-0.229465	-0.0665387		2.18679	0.156919	0.925842		0.0278428	2.93331	3.93686		-0.0721045	10.5769	11.47		0.195491	2.11512	2.73237
263	1.2699	1.20301	2.31405		0.372472	-0.0579112	0.0800968		1.93695	0.0892415	0.99657		-0.0360132	3.06435	4.03796		-0.155741	10.712	11.5994		0.124476	2.00449	2.71304
264	1.24825	1.22921	2.51304		0.570319	0.16218	0.310462		1.73908	0.0716701	1.12206		0.00586771	3.20982	4.13058		-0.152799	10.6918	11.5651		0.132485	1.93757	2.70389
265	1.22773	1.27924	2.70051		0.721888	0.357413	0.54504		1.50282	0.0590747	1.19409		0.117355	3.32684	4.21139		-0.116668	10.4703	11.3272		0.166171	1.8669	2.71005
266	1.14121	1.33753	2.87996		0.877092	0.52467	0.750109		1.24712	0.0577122	1.2215		0.256783	3.391	4.27288		-0.0771775	10.1543	10.9648		0.200428	1.84687	2.72028
267	1.01621	1.42857	2.96957		1.01014	0.675431	0.889175		0.953584	0.0547225	1.20244		0.413426	3.39171	4.33664		-0.0677889	9.77474	10.5046		0.181134	1.84213	2.68622
268	0.840261	1.56447	3.03475		1.12628	0.797619	0.938092		0.629703	0.0537821	1.17355		0.562882	3.36082	4.31013		-0.0587862	9.40062	10.0028		0.106217	1.79476	2.60102
269	0.651947	1.69514	3.03557		1.14737	0.879155	0.90546		0.280741	-0.00228027	1.13993		0.661832	3.30988	4.16094		-0.0143091	8.9969	9.45257		-0.0192029	1.72544	2.44386
270	0.472334	1.81207	3.03402		1.12833	0.937567	0.827075		-0.0793176	-0.0392131	1.19137		0.76212	3.27285	3.96965		0.0686029	8.60664	8.88319		-0.171969	1.66544	2.26861
271	0.336844	1.90522	3.04095		1.06226	0.958429	0.722584		-0.376783	-0.0730933	1.26107		0.83968	3.26267	3.79487		0.183186	8.17639	8.2955		-0.317219	1.5773	2.08992
272	0.244389	2.01267	3.09296		0.992705	0.957451	0.623956		-0.580632	-0.055765	1.40016		0.965513	3.2984	3.66202		0.305708	7.71165	7.74485		-0.396619	1.51469	1.95762
273	0.194669	2.09904	3.17258		0.911154	0.878952	0.567042		-0.714481	-0.0321265	1.53498		1.08469	3.33019	3.59167		0.422995	7.19451	7.17516		-0.394189	1.49176	1.86898
274	0.130446	2.21257	3.25295		0.819323	0.766482	0.504987		-0.810135	0.0482424	1.66456		1.24439	3.40348	3.62893		0.552035	6.67007	6.61324		-0.292684	1.48462	1.81045
275	0.0846948	2.37105	3.36201		0.758046	0.638054	0.455892		-0.868025	0.148292	1.81091		1.40358	3.47253	3.69909		0.704304	6.16618	6.10526		-0.107997	1.51481	1.79224
276	0.0027185	2.58196	3.46137		0.682462	0.483903	0.348643		-0.921954	0.28929	2.00499		1.5665	3.56087	3.76048		0.840473	5.67415	5.62642		0.0723706	1.5338	1.80271
277	-0.0800063	2.80248	3.60219		0.591779	0.35202	0.22324		-0.961061	0.454996	2.26078		1.67286	3.68423	3.80339		0.985141	5.20406	5.14402		0.199059	1.56456	1.81376
278	-0.174864	3.03075	3.74698		0.467402	0.247313	0.0614276		-0.965387	0.676021	2.58676		1.74334	3.8518	3.85153		1.11567	4.75161	4.68327		0.248526	1.57152	1.82998
279	-0.256064	3.22694	3.90178		0.309799	0.155783	-0.0961597		-0.93287	0.912085	2.93851		1.77208	4.01966	3.9118		1.1876	4.33715	4.25712		0.242147	1.59245	1.86372
280	-0.314354	3.44733	4.01563		0.123117	0.0630149	-0.230936		-0.854007	1.17137	3.28953		1.78947	4.24364	4.01722		1.21905	3.96557	3.8878		0.213645	1.60797	1.88248
281	-0.297695	3.70069	4.16892		-0.024704	0.00802531	-0.312282		-0.769715	1.47607	3.64771		1.79372	4.47972	4.17265		1.25305	3.66239	3.56547		0.24719	1.69684	1.91451
282	-0.251354	3.98179	4.3279		-0.117527	-0.0743469	-0.340824		-0.707513	1.79997	3.94221		1.80351	4.70787	4.35394		1.29124	3.40916	3.27173		0.320883	1.81828	1.95939
283	-0.192373	4.26802	4.48077		-0.160587	-0.157472	-0.342727		-0.685867	2.11795	4.21858		1.79346	4.89702	4.50879		1.3184	3.18714	2.99147		0.400699	1.96131	2.02882
284	-0.114635	4.55499	4.66952		-0.140551	-0.231507	-0.335556		-0.671667	2.42703	4.48079		1.7807	5.05105	4.62135		1.36029	2.97325	2.70998		0.455647	2.07718	2.13716
285	-0.0255955	4.78661	4.82958		-0.102604	-0.268124	-0.347406		-0.661246	2.7145	4.71742		1.72256	5.13973	4.66747		1.37219	2.73614	2.43091		0.474548	2.15656	2.26215
286	0.0785693	4.94995	4.97612		-0.0370355	-0.258864	-0.348002		-0.597588	3.0045	4.92639		1.64138	5.18841	4.67814		1.34303	2.52023	2.16679		0.451445	2.22287	2.39373
287	0.163738	5.06884	5.05214		0.0264628	-0.231565	-0.373395		-0.514794	3.27024	5.08003		1.52244	5.20024	4.63767		1.24025	2.28208	1.93204		0.406773	2.24944	2.49135
288	0.209762	5.13321	5.07379		0.0933419	-0.198967	-0.398227		-0.436337	3.50251	5.17862		1.39531	5.1679	4.57455		1.09728	2.04271	1.71149		0.340223	2.25538	2.51983
289	0.244819	5.15875	5.01625		0.157415	-0.164356	-0.391476		-0.36082	3.70656	5.24468		1.24045	5.0972	4.48273		0.913443	1.81848	1.49886		0.285119	2.23553	2.46906
290	0.244546	5.13533	4.93883		0.20099	-0.131281	-0.341936		-0.278259	3.87847	5.29694		1.09904	4.97571	4.32996		0.735946	1.63408	1.28721		0.247496	2.22057	2.38275
291	0.215829	5.08485	4.8092		0.197614	-0.116599	-0.304383		-0.206106	4.01015	5.29404		0.955605	4.80636	4.11252		0.591078	1.4638	1.1049		0.229113	2.18268	2.26186
292	0.198547	4.95866	4.6623		0.168902	-0.111283	-0.280584		-0.1348	4.10627	5.2476		0.834646	4.58071	3.87589		0.518829	1.32926	0.94594		0.210113	2.15544	2.15495
293	0.22676	4.79277	4.5156		0.145737	-0.0768001	-0.241281		-0.0573002	4.15878	5.13425		0.768319	4.35561	3.66268		0.517269	1.23636	0.868186		0.230022	2.13598	2.0961
294	0.267394	4.60076	4.37543		0.153808	-0.0058315	-0.18401		0.019222	4.13907	4.96491		0.745836	4.13301	3.45233		0.55017	1.18719	0.850086		0.234568	2.15293	2.08263
295	0.292235	4.37372	4.20053		0.161139	0.0600183	-0.145354		0.0699925	4.00351	4.68805		0.710862	3.86769	3.21722		0.549761	1.12522	0.807498		0.221349	2.14251	2.02344
296	0.273881	4.07964	3.954		0.164344	0.0931669	-0.139595		0.0802976	3.75025	4.31532		0.66793	3.5354	2.92434		0.498959	1.01699	0.710391		0.169842	2.03378	1.90112
297	0.261272	3.7541	3.64976		0.153192	0.107515	-0.137451		0.0881551	3.43999	3.8965		0.609499	3.14538	2.58911		0.395528	0.90139	0.608589		0.128223	1.86037	1.70805
298	0.262339	3.40159	3.29781		0.140597	0.102315	-0.138671		0.12273	3.07435	3.44347		0.559658	2.74249	2.19607		0.287827	0.788507	0.520503		0.101151	1.65116	1.4975
299	0.265973	3.0397	2.91821		0.129452	0.0686861	-0.160354		0.179599	2.68911	2.97293		0.486622	2.33	1.79839		0.185197	0.667635	0.454129		0.13467	1.41857	1.28516
300	0.257816	2.66256	2.53265		0.14359	0.021483	-0.165808		0.2211	2.31197	2.49564		0.417962	1.94569	1.43904		0.135009	0.53101	0.397555		0.160385	1.19036	1.09917
301	0.253113	2.30043	2.16643		0.159905	-0.0113487	-0.145146		0.246539	1.95516	2.04693		0.356902	1.61216	1.12912		0.124185	0.420254	0.352211		0.200515	1.01957	0.935024
302	0.214969	1.91036	1.82718		0.168713	-0.0309239	-0.106546		0.226639	1.59477	1.63091		0.315367	1.33744	0.846258		0.120375	0.308384	0.291823		0.197014	0.860109	0.777277
303	0.158198	1.52659	1.50387		0.152331	-0.0363418	-0.0777303		0.192569	1.27968	1.27069		0.268225	1.0651	0.600002		0.107834	0.201448	0.193794		0.188633	0.739573	0.578044
304	0.103737	1.16184	1.19097		0.104262	-0.0508431	-0.0781683		0.117981	0.988932	0.956054		0.248458	0.836109	0.354675		0.0733246	0.104846	0.0762754		0.124178	0.589415	0.351474
305	0.082443	0.844963	0.89998		0.023573	-0.0642535	-0.128765		0.0620758	0.735403	0.685388		0.225443	0.62649	0.126323		-0.00711304	0.0269293	-0.0428263		0.0470066	0.463911	0.134724
306	0.0980127	0.615677	0.713661		0.000387367	-0.0569989	-0.165994		0.0447512	0.523156	0.50959		0.244836	0.475918	-0.0326284		-0.0519975	0.0099469	-0.10223		-0.0294767	0.363795	-0.0216819
307	0.126087	0.490329	0.595807		0.0142224	-0.0371434	-0.207602		0.0731244	0.340731	0.369908		0.262426	0.35993	-0.131762		-0.0608183	0.0189864	-0.142065		-0.0681346	0.317711	-0.123303
308	0.131465	0.433583	0.537178		0.0741516	-0.0404413	-0.225175		0.081701	0.187938	0.297554		0.272624	0.286145	-0.175756		-0.0558291	0.0245119	-0.169922		-0.0977425	0.269638	-0.173852
309	0.0989008	0.396591	0.498316		0.121419	-0.0688924	-0.237677		0.0941508	0.0678438	0.21473		0.259132	0.219448	-0.197811		-0.0474961	0.0193341	-0.201065		-0.102108	0.226212	-0.190606
310	0.00844726	0.339081	0.446424		0.135264	-0.129021	-0.264903		0.0606679	-0.0221197	0.162968		0.228026	0.139601	-0.226862		-0.0495947	-0.0107432	-0.241934		-0.110348	0.151454	-0.206818
311	-0.123117	0.221612	0.328177		0.0892967	-0.22485	-0.305438		0.0245262	-0.0762185	0.0879392		0.159616	0.0503217	-0.287828		-0.118522	-0.109227	-0.301968		-0.121101	0.0289783	-0.24753
312	-0.224202	0.118913	0.204311		0.0258695	-0.305296	-0.33361		-0.00326111	-0.0904476	0.0561934		0.0829407	-0.0387766	-0.351789		-0.190273	-0.227454	-0.325818		-0.146577	-0.09026	-0.283737
313	-0.256082	0.0285274	0.12366		-0.0420675	-0.316564	-0.333654		0.0407623	-0.0500773	0.0500081		0.0545447	-0.0722028	-0.38969		-0.218345	-0.301546	-0.296144		-0.15193	-0.140586	-0.288765
314	-0.228535	-0.0197658	0.0834098		-0.0802277	-0.254738	-0.309441		0.0879993	-0.00588277	0.085319		0.0783547	-0.0889864	-0.395318		-0.223081	-0.331444	-0.243066		-0.162674	-0.132219	-0.284163
315	-0.145218	0.00626444	0.138167		-0.0421206	-0.115923	-0.219998		0.174058	0.0945573	0.158617		0.188312	-0.0329433	-0.312136		-0.146545	-0.263639	-0.138307		-0.107364	-0.0506283	-0.238585
316	-0.069966	0.0859703	0.210616		0.020143	0.0154049	-0.130528		0.217615	0.183368	0.218973		0.294343	0.0185569	-0.229531		-0.0611597	-0.185266	-0.0533575		-0.072679	0.0540885	-0.200874
317	-0.0330084	0.163256	0.283207		0.0759503	0.10928	-0.0594041		0.214538	0.244303	0.242078		0.387186	0.0840662	-0.170938		0.0171818	-0.106851	0.00327393		-0.028608	0.145439	-0.171231
318	-0.0356274	0.217805	0.319677		0.0907544	0.137472	-0.0329704		0.150563	0.244289	0.202655		0.422117	0.121675	-0.177933		0.0430479	-0.053773	0.00783081		-0.0197609	0.17145	-0.171817
319	-0.0725714	0.239597	0.33527		0.0980223	0.121207	-0.0263717		0.0875895	0.247202	0.147066		0.413787	0.153898	-0.203597		0.0505105	-0.0394155	-0.0100065		-0.0169206	0.169177	-0.185408
320	-0.115279	0.233557	0.316631		0.08651	0.0643046	-0.043821		0.0202922	0.217382	0.0724886		0.361145	0.164748	-0.274012		0.0195852	-0.0726965	-0.0464207		-0.0518162	0.133849	-0.213425

## Sheet: Figure 3c
Figure 3c

## Sheet: Figure 3f
Figure 3f & Supplementary Fig. 11d
		NP-P transition density (%) from smFRET
		TelG5TAA	TelG5	TelG5TTT	TelG5TT	TelG5T2G4
	Replicate 1	3.86646	8.19273	49.5645	54.4522	18.721
	Replicate 2	3.98732	7.94798	46.6566	58.8625	15.1219
	Replicate 3	3.22049	7.82786	44.9528	66.6665	14.3111
	avg.	3.69142	7.98952	47.058	59.9937	16.0513
	s.d.	0.412293	0.185949	2.33191	6.18525	2.34728

[truncated: 24 more sheets: Figure 4e, Figure 5a, Figure 5b,c,d, Figure 5e, Figure 6a, Figure 6c, Figure 6d, Figure 6e, Figure 7b, Figure 7c, Figure 7e, Figure 7f, Figure 7g, Supple Fig 1, Supple Fig 2, Supple Fig 4, Supple Fig 5, Supple Fig 8, Supple Fig 10, Supple Fig 14a …]
